# Supplementary material for: Inter-Row Grassing Reshapes Nitrogen Cycling in Peach Orchards by Influencing Microbial Pathways in the Rhizosphere
Source: Microorganisms. 2025 Dec 5;13(12):2770. doi: 10.3390/microorganisms13122770 (PMC12735878; doi:10.3390/microorganisms13122770)
Supplement: Supplementary file 1 [file microorganisms-13-02770-s001.zip]

Archive with 1 entries (1 files):
- microorganisms-3989831-supplementary.pdf
